# Supplementary material for: Evaluation of Antileishmanial and Antibacterial Activity of Bioconjugate Guanidine–Temporin
Source: Pharmaceuticals (Basel). 2026 May 27;19(6):835. doi: 10.3390/ph19060835 (PMC13305352; doi:10.3390/ph19060835)
Supplement: Supplementary file 1 [file pharmaceuticals-19-00835-s001.zip]

Archive with 1 entries (1 files):
- pharmaceuticals-4286990-supplementary.pdf
